# Supplementary material for: Formulations Based on Drug Loaded Aptamer-Conjugated Liposomes as a Viable Strategy for the Topical Treatment of Basal Cell Carcinoma—In Vitro Tests
Source: Pharmaceutics. 2021 Jun 11;13(6):866. doi: 10.3390/pharmaceutics13060866 (PMC8231244; doi:10.3390/pharmaceutics13060866)
Supplement: Supplementary file 1 [file pharmaceutics-13-00866-s001.zip]

Archive with 1 entries (1 files):
- pharmaceutics-1237130-supplementary.pdf
